# Supplementary material for: Long-chain ceramides are cell non-autonomous signals linking lipotoxicity to endoplasmic reticulum stress in skeletal muscle
Source: Nat Commun. 2022 Apr 1;13:1748. doi: 10.1038/s41467-022-29363-9 (PMC8975934; doi:10.1038/s41467-022-29363-9)
Supplement: Supplementary file 4 — Source Data [file 41467_2022_29363_MOESM4_ESM.xlsx]

## Sheet: Fig 1b
		Control				200 uM Palmitate
	Atf3	0.976499	0.859642	0.895414	1.26844	1.20033	1.04159	1.1076	0.989734
	Atf4	1.02088	1.2993	0.753159	0.926657	3.0643	3.94971	2.95459	3.44855
	Hspa5	1.04078	0.942909	0.903497	1.11281	1.34437	1.32438	1.3268	1.14751
	Edem1	1.00314	0.977351	1.01729	1.00222	2.1841	2.05618	1.97186	1.77869

## Sheet: Fig 1c
		Control			200 uM Palmitate
	ATF3	0.94522	0.940253	1.11453	1.99653	1.55731	1.88261
	ATF4	0.961511	0.964244	1.07424	1.69457	1.54996	1.84263
	HSPA5	0.902708	1.03207	1.06522	1.56198	1.95217	1.53767
	EDEM1	0.965423	0.976142	1.05844	0.964221	1.10911	1.32571

## Sheet: Fig 1d
		Control			Control boiled			200 uM Palmitate			200 uM Palmitate boiled
	Atf3	1.22816	0.865651	0.906192	1.22937	1.02517	0.678167	2.51244	4.16702	2.51535	2.452	3.76184	2.39429
	Atf4	0.992977	1.03766	0.96936	1.24458	0.97158	0.84807	2.03373	2.81944	2.54501	2.63986	1.75037	2.81552

## Sheet: Fig 1e
			Control Media Organic Fraction				Palmitate Media Organic Fraction
		Atf3	1.15186	0.948697	1.07881	0.820632	1.06524	1.27692	1.24048	1.40537
		Atf4	1.13792	0.996246	1.03153	0.834305	1.27439	1.54314	1.57361	1.43352
		Hspa5	1.10855	1.00038	1.04737	0.843693	1.21559	1.35028	1.25591	1.1824
		Edem1	1.08345	0.97481	1.08077	0.860972	1.19621	1.37922	1.33743	1.48889

## Sheet: Fig 2a
		Control				100 uM Palmitate				200 uM palmitate
	DG32:0	0.871196	1.13325	1.05213	0.943422	1.4814	1.56298	1.10876	1.25911	4.48503	4.38575	5.19208	6.12079
	DG34:0	0.900139	1.05799	1.13053	0.911339	1.32402	1.31382	1.07237	1.07156	1.5068	1.47657	1.79718	2.13559
	DG34:1	0.857914	0.972742	1.20763	0.961715	1.9144	1.44525	1.40206	1.79203	3.764	4.57346	4.61297	6.92599
	DG36:0	0.934181	0.915673	1.18926	0.960887	1.3011	1.14944	0.999904	1.00318	1.34201	1.32603	1.7273	1.88993
	DG36:1	0.601709	1.1053	1.19282	1.10017	1.47266	1.00649	0.95632	1.38051	2.76393	2.68038	3.72886	5.5056
	LPC16:0	0.885456	1.05813	1.0656	0.990819	1.42492	1.11652	1.21187	1.43168	1.95311	2.31535	1.92239	2.66918
	LPC16:1	0.857449	1.14039	1.04012	0.962039	1.52184	1.25877	1.25064	1.42049	1.86004	1.96989	1.75405	2.42626
	LPC18:0	0.813544	1.13595	1.03373	1.01678	1.10602	0.916952	1.06051	1.02932	1.2825	1.55499	1.34586	1.68496
	Cer34:1	1.09109	0.74219	0.747561	1.41915	1.16567	0.77471	0.853629	1.70063	2.40438	2.06449	3.29793	2.92927
	Cer40:1	0.915302	0.848724	0.723527	1.51245	2.13179	1.8868	2.01153	2.72684	4.70431	3.28416	5.35931	4.47609
	Cer42:1	0.911462	0.822994	0.862785	1.40276	1.38902	0.941696	1.20486	1.53154	2.29843	1.42736	2.56091	2.16802

## Sheet: Fig 2b
			Control				5uM DG 32:0				10 uM DG 32:0
		Atf3	0.970777	0.96076	1.03295	1.03551	1.20699	1.00964	1.12377	1.17806	1.43729	0.9699	1.42104	1.2029
		Atf4	0.966347	0.890918	0.930412	1.21232	0.761205	0.655468	1.24393	1.22676	1.38829	1.08688	1.03133	0.801393
		Hspa5	1.10303	0.813537	1.05798	1.02546	1.01151	0.915313	1.33896	1.51902	1.56917	1.00264	1.46416	1.2491
		Edem1	1.11353	0.841471	0.98615	1.05884	1.06947	1.05946	1.2268	1.22775	1.40459	0.93027	1.26743	1.22185

## Sheet: Fig 2c
			Control			10uM LPC 16:0				100uM LPC 16:0
		Atf3	0.994409	1.03634	0.969246	0.888692	0.949329	1.27091	0.959253	1.27241	1.01673	1.11275	1.12179
		Atf4	0.910724	1.03515	0.952944	0.725026	0.73869	1.35926	1.03803	1.21672	1.04434	0.929865	0.89553
		Hspa5	0.933395	0.955314	1.11129	0.830794	0.885262	1.74038	1.15205	1.82258	1.31679	1.21366	1.1766
		Edem1	0.910724	0.994417	1.09486	0.906102	0.967927	1.29581	0.978045	1.29733	1.03665	1.13455	1.14377

## Sheet: Fig 2d
				Control				5uM LPC 18:0				50uM LPC 18:0
			Atf3	0.931545	0.840232	0.880988	1.34723	0.835408	0.795534	0.841717	0.847541	0.833911	0.731291	1.00953	0.827013
			Atf4	1.14123	1.39004	0.70309	0.765644	1.37188	1.06035	1.22928	1.49675	0.854376	0.988333	0.904512	0.911096
			Hspa5	0.9163	0.632347	0.891418	1.55987	0.564834	0.591203	0.63882	0.59438	0.777223	0.892679	0.833369	0.69684
			Edem1	0.885342	0.668107	0.843693	1.60286	0.85625	0.812485	0.864269	0.816133	0.84261	0.883806	1.06993	0.900206

## Sheet: Fig 2e
			Control				5uM Cer 40:1				10 uM Cer 40:1
		Atf3	0.97054	0.96309	1.14992	0.916451	0.940642	0.983638	0.824329	0.940772	1.15469	0.799239	1.16961	0.955685
		Atf4	0.929001	1.11143	1.07352	0.886046	1.02971	1.03629	1.29399	1.42666	1.276	1.35207	1.45002	1.23573
		Hspa5	1.05028	0.934644	1.06748	0.947598	0.972386	0.973699	1.01606	1.10364	1.12861	1.09435	1.17349	1.06479
		Edem1	0.997625	0.759176	1.1247	1.1185	1.01364	1.13516	1.12537	1.07104	1.08299	1.04192	1.15595	1.07875

## Sheet: Fig 2f
				Control				5uM Cer 42:1				10 uM Cer 42:1
			Atf3	0.97054	0.96309	1.15826	0.926168	0.79687	0.843492	0.993804	1.08771	1.36562	1.00703	1.27865	1.17847
			Atf4	0.97079	1.07982	1.02629	0.923095	0.992319	1.03611	1.56042	1.60281	1.57508	1.42529	1.48101	1.41818
			Hspa5	0.988411	0.955998	1.07468	0.980909	1.01965	0.997384	1.19245	1.37366	1.29069	1.12928	1.34285	1.24055
			Edem1	0.997625	0.759176	1.1247	1.1185	1.11816	1.0445	1.11902	1.06541	1.22124	1.01928	1.2143	1.04394

[truncated: 80 more sheets: Fig 2g, Fig 2h, Fig 2i, Fig 2j, Fig 2k, Fig 2l, Fig 2m, Fig 3a, Fig 3b, Fig 3c, Fig 3d, Fig 4b, Fig 4c, Fig 4d, Fig 4e, Fig 4f, Fig 4g, Fig 4h, Fig 4i, Fig 4j …]
